# Supplementary material for: Cross-Sectional Associations Between Depressive and Anxiety Symptoms and Disordered Eating Behaviors by Sex in University Students
Source: J Clin Med. 2025 Jun 29;14(13):4611. doi: 10.3390/jcm14134611 (PMC12250445; doi:10.3390/jcm14134611)
Supplement: Supplementary file 1 [file jcm-14-04611-s001.zip]

Archive with 1 entries (1 files):
- jcm-3700817-supplementary.pdf
